# Supplementary material for: Localization and Maintenance of Engrafted Mesenchymal Stem Cells Administered via Renal Artery in Kidneys with Ischemia-Reperfusion Injury
Source: Int J Mol Sci. 2021 Apr 17;22(8):4178. doi: 10.3390/ijms22084178 (PMC8072868; doi:10.3390/ijms22084178)
Supplement: Supplementary file 1 [file ijms-22-04178-s001.zip]

Archive with 1 entries (1 files):
- ijms-1177695-suppl-resubmitted.pdf
